# Supplementary material for: Generalized Approach towards Secretion-Based Protein Production via Neutralization of Secretion-Preventing Cationic Substrate Residues
Source: Int J Mol Sci. 2022 Jun 15;23(12):6700. doi: 10.3390/ijms23126700 (PMC9223453; doi:10.3390/ijms23126700)
Supplement: Supplementary file 1 [file ijms-23-06700-s001.zip]

Archive with 1 entries (1 files):
- Supplementary ver 5.2_IJMS_Byun.pdf
